# Supplementary material for: Evolution of Secondary Metabolites in Eruca sativa from the Microgreen to the Reproductive Stage: An Integrative Multi-Platform Metabolomics Approach
Source: Foods. 2025 Dec 3;14(23):4148. doi: 10.3390/foods14234148 (PMC12692043; doi:10.3390/foods14234148)
Supplement: Supplementary file 1 [file foods-14-04148-s001.zip]

Archive with 1 entries (1 files):
- foods-3967698-supplementary.xls
