# Supplementary material for: Evolution of Secondary Metabolites in Eruca sativa from the Microgreen to the Reproductive Stage: An Integrative Multi-Platform Metabolomics Approach
Source: Foods. 2025 Dec 3;14(23):4148. doi: 10.3390/foods14234148 (PMC12692043; doi:10.3390/foods14234148)
Supplement: Supplementary file 1 [file foods-14-04148-s001.zip › foods-3967698-supplementary.xls]

## Sheet: VOCs
VOCs	Code	Micro L1			Micro L2			ES ML1			ES ML2			ES AL1			ES AL2
Ketones
Acetone	K1	37.4623	±	0.5	36.0972	±	3.23574	91.4056	±	0.34641	14.9165	±	0.173205	36.517	±	3.95011	17.5918	±	0.173205
2-Butanone	K2	70.11	±	0.173205	0	±	0	70.1388	±	2.31157	13.5142	±	0.264575	17.5835	±	1.51767	14.6337	±	0.404145
3-Pentanone	K3	0	±	0	0	±	0	44.3374	±	2.75741	14.4563	±	0.378594	24.9395	±	5.15008	41.8318	±	0.264575
2-Pentanone-4-methyl	K4	4.51549	±	0.2	7.4216	±	0.404145	11.0234	±	0.305505	2.86757	±	0.057735	0	±	0	2.56847	±	0.11547
1-penten-3-one	K5	32.0441	±	0.85049	35.1029	±	2.36714	77.0471	±	0.907377	18.6566	±	0.251661	47.2472	±	2.49466	63.6983	±	1.93993
2,3 pentanedione	K6	28.0175	±	0.85049	33.5511	±	0.472582	88.2005	±	0.264575	23.5317	±	0.450925	7.18934	±	0.2	19.8832	±	0.585947
6-Methyl-5-hepten-2-one	K7	35.5325	±	0.404145	26.1107	±	1.70978	36.2129	±	1.47986	14.7937	±	0.8	10.3429	±	1.09697	15.1961	±	0.360555
3,5-Octadien-2-one, (E,E)	K8	42.9286	±	1.5	39.3589	±	3.08923	164.174	±	1.25831	32.5699	±	0.404145	2.4895	±	0.251661	4.48804	±	0.057735
Acetophenone	K9	9.75042	±	0.665833	8.40381	±	0.4	10.9243	±	0.404145	3.66388	±	0.321455	3.5679	±	0.057735	3.96197	±	0.11547
Esters
Methyl acetate	E1	77.0316	±	2.28108	84.981	±	25.6451	0	±	0	0	±	0	0	±	0	0	±	0
Ethyl acetate	E2	0	±	0	51.4139	±	44.9573	31.3674	±	2.48261	5.65869	±	0.321455	0	±	0	6.57973	±	0.23094
2-Methyl-2-butenoate	E3	13.3346	±	0.351188	13.1264	±	0.23094	0	±	0	0	±	0	0	±	0	0	±	0
Methyl hexanoate	E4	50.6973	±	0.655744	49.2639	±	0.635085	0	±	0	0	±	0	0	±	0	0	±	0
Methyl-3-hexenoate	E5	20.4107	±	0.4	20.4322	±	0	201.311	±	0.264575	0	±	0	0	±	0	0	±	0
3-Hexen-1-ol, acetate, (Z)-	E6	0	±	0	0	±	0	0	±	0	0	±	0	417.912	±	14.0182	42.3252	±	0
Aldehydes
Butanal	Ald1	0	±	0	0	±	0	33.9418	±	1.30512	7.19715	±	0.057735	0	±	0	0	±	0
Butanal-2-methyl	Ald2	13.5489	±	0.305505	4.41556	±	7.62102	12.8844	±	1.1547	4.24905	±	0.152753	0	±	0	0	±	0
Butanal-3-methyl	Ald3	10.5791	±	0.351188	3.41247	±	5.88897	18.576	±	0.251661	4.53786	±	0.152753	0	±	0	0	±	0
Pentanal	Ald4	90.5958	±	0.34641	103.602	±	1.85203	152.879	±	0.70946	27.2392	±	1.28582	0	±	0	0	±	0
2-Butenal	Ald5	31.766	±	0.152753	57.2315	±	0.493288	19.7806	±	0.680686	5.38648	±	0.173205	8.57765	±	0.23094	7.29207	±	0.057735
Hexanal	Ald6	205.635	±	1.3435	253.434	±	2.65393	619.472	±	0.251661	186.164	±	0.503322	76.0457	±	2.60064	44.6195	±	0.7
2-Pentenal	Ald7	67.3443	±	0.416333	53.4618	±	0.503322	72.4505	±	1.98578	15.508	±	0.34641	22.391	±	0.321455	27.3474	±	0.635085
Heptanal	Ald8	8.68388	±	0.251661	21.5649	±	1.33167	23.6208	±	0.986577	5.40885	±	0.1	4.86103	±	0.057735	4.73825	±	0.51316
2-Hexenal	Ald9	3585.77	±	0.11547	3298.02	±	2.2	2162.87	±	2.65393	772.058	±	1.62891	1351.69	±	2.7	830.078	±	2.9023
Octanal	Ald10	10.7508	±	0.450925	10.9656	±	0.472582	37.7009	±	0.8	4.78435	±	0	9.50003	±	1.19304	11.4932	±	1.36504
2-Heptenal	Ald11	23.2913	±	0.3	24.478	±	1.04403	81.673	±	0.351188	7.49349	±	0.3	0	±	0	0	±	0
Nonanal	Ald12	30.879	±	1.24231	26.4402	±	1.56312	48.9637	±	0.493288	18.5197	±	0.404145	26.8471	±	0.351188	30.9301	±	1.65227
2,4-Heptadienal, (E,E)-	Ald13	29.1369	±	1.30512	29.1383	±	0.896289	33.7367	±	0.208167	16.324	±	0.152753	11.3021	±	0.264575	9.52505	±	0.11547
Decanal	Ald14	17.4805	±	0.3	16.9021	±	1.83303	0	±	0	13.4082	±	0.360555	7.03346	±	0.251661	16.3701	±	0.556776
Benzaldehyde	Ald15	26.4847	±	1.90788	16.1876	±	0.264575	47.1642	±	1.11505	13.1832	±	0.152753	0	±	0	0	±	0
Benzenacetaldehyde	Ald16	5.81052	±	0.2	4.47869	±	0.3	14.9931	±	0.781025	5.52552	±	0.288675	0	±	0	0	±	0
Pyr
Pyrazine, 2-methoxy-3-(1-methylethyl)-	Py1	0	±	0	11.2183	±	0.2	37.7291	±	1.41774	13.4067	±	0.3	7.31213	±	0.152753	9.98563	±	0.814453
Pyrazine, 2-methoxy-3-(1-methylpropyl)-	Py2	10.8515	±	0.550757	10.3342	±	0.472582	95.1795	±	3.64737	24.4903	±	1.75784	11.2624	±	0.702377	16.2083	±	0.3
Pyrazine, 2-methoxy-3-(2-methylpropyl)-	Py3	0	±	0	0	±	0	113.844	±	1.5308	5.41541	±	0.264575	0	±	0	3.66208	±	3.17857
Alcohols
2-Propanol	Alc1	14.5623	±	0.351188	4.86231	±	8.42931	22.507	±	0.264575	3.48798	±	0.305505	6.65378	±	1.90875	10.7342	±	0.757188
Ethanol	Alc2	171.42	±	0.493288	165.33	±	0.814453	206.573	±	0.321455	6.24325	±	0.493288	25.1404	±	1.22202	23.1237	±	1.05987
1-Propanol-2-methyl	Alc3	11.5537	±	0.416333	0	±	0	0	±	0	0	±	0	0	±	0	0	±	0
1-Butanol	Alc4	38.3808	±	0.321455	12.732	±	0.378594	57.2381	±	0.80829	9.23832	±	0.208167	10.812	±	0.264575	5.55801	±	0.152753
1-penten-3-ol	Alc5	251.908	±	0.264575	310.857	±	1.70392	593.709	±	0.43589	128.188	±	0.11547	125.099	±	4.2	221.486	±	1.32288
Isoamyl alcohol	Alc6	109.757	±	0.152753	36.5906	±	63.3931	0	±	0	0	±	0	0	±	0	0	±	0
1-Pentanol	Alc7	115.256	±	0.057735	158.771	±	0.680686	253	±	1.58745	40.7099	±	0.3	5.60778	±	0.264575	7.32475	±	2.20303
trans- 2-Pentenol	Alc8	15.0661	±	0.251661	14.5033	±	0.493288	145.611	±	0.5	4.5391	±	0.208167	7.94562	±	0.152753	9.62448	±	0.351188
cis- 2-Pentenol	Alc9	84.545	±	1.75024	75.7413	±	1.85831	33.5136	±	1.52753	36.3561	±	1.40119	46.4745	±	1.8735	98.9737	±	0.288675
1-Hexanol	Alc10	36.6554	±	0.251661	14.8944	±	0.4	10.6277	±	0.568624	9.62247	±	0.72111	61.5871	±	0.945163	60.5594	±	0.23094
3-Hexen-1-ol	Alc11	8.22639	±	0.152753	0	±	0	24.2562	±	0.737111	1.64422	±	0.057735	43.7435	±	1.51438	21.4272	±	0.585947
3-Hexen-1-ol	Alc12	130.138	±	0.416333	56.7408	±	1.23423	565.082	±	1.85023	64.243	±	11.7	4458.95	±	11.39	2883.46	±	11.2988
2-Hexen-1-ol	Alc13	0	±	0	0	±	0	0	±	0	0	±	0	152.13	±	2.80535	141.722	±	1.15036
1-Octen-3-ol	Alc14	26.3427	±	0.057735	26.9533	±	0.776745	9.23906	±	0.945163	7.52618	±	0.11547	0	±	0	0	±	0
1-Heptanol	Alc15	0	±	0	0	±	0	88.3831	±	0.503322	2.10978	±	0.173205	0	±	0	0	±	0
2-Ethyl-1-hexanol	Alc16	72.6657	±	0.416333	98.223	±	5.58301	182.805	±	0.556776	7.65318	±	0.23094	6.37185	±	0.23094	10.4023	±	0.8
2,6-Dimethylcyclohexanol	Alc17	389.117	±	4.7	332.492	±	0.404145	262.564	±	3.30807	55.2871	±	1.38684	10.9063	±	0.43589	32.0802	±	0.360555
2-Furanmethanol	Alc18	9.68662	±	0.550757	0	±	0	0	±	0	0	±	0	0	±	0	0	±	0
Benzenemethanol, .alpha.-methyl	Alc19	2.83361	±	0.057735	2.2232	±	0.152753	0	±	0	0	±	0	0	±	0	0	±	0
Benzenmethanol	Alc20	5.64651	±	0.351188	3.59125	±	0	6.18065	±	0.057735	2.11186	±	0.1	0	±	0	0	±	0
Benzenethanol	Alc21	11.8541	±	0.057735	2.47651	±	0.152753	30.6903	±	0.754983	4.3265	±	0.416333	0	±	0	0	±	0
Terpenes
Limonene	T1	78.5683	±	0.305505	9.23983	±	0.152753	30.78	±	1.71561	3.02487	±	0.057735	5.07459	±	0.152753	3.8396	±	1.76163
1.8-Cineol	T2	53.5741	±	0.351188	75.2738	±	0.11547	0	±	0	0	±	0	0	±	0	0	±	0
Linalool	T3	19.0024	±	1.3	7.77183	±	0.057735	18.4777	±	0.152753	0	±	0	0	±	0	0	±	0
β-Cyclocitral	T4	49.8927	±	2	45.0061	±	4.2194	89.9	±	1.35277	15.303	±	0.3	5.88529	±	0.1	9.94953	±	0.11547
Veratrol	T5	0	±	0	0	±	0	0	±	0	0	±	0	5.59017	±	0.264575	3.51552	±	0.057735
β-Ionone	T6	16.0125	±	0.608276	6.61267	±	0.264575	0	±	0	0	±	0	0	±	0	0	±	0
Glucosinolate Hydrolysis Products (GHPs)
Isopropylisothiocyanate	GHP1	0	±	0	0	±	0	0	±	0	0	±	0	0	±	0	6.07399	±	0.11547
Butyl Isothiocyanate	GHP2	0	±	0	0	±	0	0	±	0	0	±	0	0	±	0	139.344	±	0.929157
Methyl thiocyanate	GHP3	43.8075	±	0.52915	28.3641	±	1.2741	40.5714	±	1.36504	26.9811	±	2.51661	51.3011	±	2.93087	119.045	±	1.65025
3-Butenyl isothiocyanate	GHP4	0	±	0	0	±	0	32.0239	±	0.896289	27.7265	±	0.208167	0	±	0	0	±	0
Pentyl isothiocyanate	GHP5	13.2053	±	0.264575	15.0977	±	1.38924	54.6055	±	0.2	29.462	±	0.351188	67.329	±	74.3644	17.2794	±	0.1
4-Methylpentyl isothiocyanate	GHP6	19.1435	±	0.750555	13.5968	±	0.173205	158.098	±	0.264575	48.3166	±	0.1	39.8448	±	0.85049	29.1157	±	0.650641
Hexyl isothiocyanate	GHP7	12.7888	±	2.17558e-15	7.56825	±	0.251661	239.517	±	0.3	61.3741	±	0.152753	12.0255	±	0.208167	6.00651	±	0.173205
3-Methylthiopropyl isothiocyanate	GHP8	0	±	0	0	±	0	0	±	0	31.6246	±	0.152753	2.94404	±	0.11547	3.75265	±	0.057735
N-compounds
Hexanitrile	N1	0	±	0	0	±	0	24.8745	±	10.9738	6.17053	±	0.208167	0	±	0	0	±	0
5-Methyl-hexanitrile	N2	7.29012	±	0.251661	0	±	0	215.103	±	2.62107	3.9526	±	0.251661	0	±	0	0	±	0
Heptanitrile	N3	0	±	0	0	±	0	24.5105	±	0.754983	6.4643	±	0.321455	0	±	0	0	±	0
Butanenitrile, 4-(methylthio)-	N4	12.1579	±	0.450925	10.641	±	0.416333	21.7981	±	1.81934	3.33461	±	0.152753	0	±	0	0	±	0
Acids
Acetic acid	A1	43.8164	±	2.07846	58.4334	±	0.288675	72.0936	±	0.87178	4.39838	±	0.3	0	±	0	0	±	0
Propanoic acid-2,2-dimethyl	A2	7.40175	±	0.1	6.64121	±	1.07858	0	±	0	0	±	0	0	±	0	0	±	0
Butanoic acid	A3	6.33665	±	0.305505	4.65555	±	0.321455	11.0494	±	0.64291	0	±	0	0	±	0	0	±	0
2-Methyl butanoic acid	A4	19.4856	±	0.2	13.5753	±	0.305505	15.5758	±	0.251661	3.39097	±	0.264575	0	±	0	0	±	0
Pentanoic acid	A5	10.9201	±	1.5	8.17847	±	0.152753	0	±	0	0	±	0	0	±	0	0	±	0
Hexanoic acid	A6	95.5108	±	2.98161	118.138	±	0.80829	65.8353	±	0.832666	12.4265	±	0.450925	2.93811	±	0	3.91763	±	0.057735
3-Hexenoic acid	A7	8.01838	±	1.21244	5.42445	±	0.152753	7.56927	±	0.251661	1.35346	±	0.152753	2.72898	±	0.1	1.35939	±	2.71948e-16
2-Hexenoic acid	A8	11.3315	±	0.757188	11.0015	±	0.264575	10.602	±	0.360555	2.2268	±	0.264575	0	±	0	0	±	0
Octanoic acid	A9	3.43931	±	0.288675	2.49628	±	0.1	12.9993	±	0.818535	0	±	0	0	±	0	0	±	0
Nonanoic acid	A10	5.90673	±	0.1	5.47339	±	0.404145	160.269	±	3.00222	16.3491	±	0.152753	0	±	0	0	±	0
Others
2-Ethylfuran	O1	38.3556	±	0.23094	25.6445	±	22.228	55.9161	±	0.818535	17.9268	±	1.08167	27.9417	±	0.416333	45.5863	±	1.25033
Toluene	O2	0	±	0	0	±	0	32.007	±	0.416333	5.55181	±	0.11547	0	±	0	0	±	0
Thiophene, tetrahydro-	O3	0	±	0	0	±	0	143.816	±	3.15753	16.6	±	0.3	11.8627	±	0.251661	7.73164	±	0.152753
Ethanol-2-butoxy	O4	109.891	±	0.650641	73.059	±	2.81129	36.8372	±	1.19304	7.6618	±	0.11547	0	±	0	0	±	0
Benzene, 1,3-bis(1,1-dimethylethyl)-	O5	48.7889	±	0.264575	67.7639	±	0.737111	37.0849	±	1.34288	5.4841	±	0.2	6.48344	±	0.1	10.8508	±	1.0116
2(5H)-Furanone, 5-ethyl	O6	6.19348	±	0.2	5.19835	±	0	0	±	0	0	±	0	1.40809	±	0.1	0.989672	±	0

## Sheet: one-way Anova
one-way
GHP4,18070,8.0423e-23,22.095,7.1577e-21,3-1	4-1	3-2	4-2	4-3	5-3	6-3	5-4	6-4
Ald1,11217,1.4043e-21,20.853,6.2493e-20,3-1	4-1	3-2	4-2	4-3	5-3	6-3	5-4	6-4
GHP8,8713.8,6.3879e-21,20.195,1.8951e-19,4-1	5-1	6-1	4-2	5-2	6-2	4-3	5-3	6-3	5-4	6-4	6-5
GHP2,3171.5,2.7384e-18,17.563,4.4966e-17,6-1	6-2	6-3	6-4	6-5
GHP1,3124.6,2.9943e-18,17.524,4.4966e-17,6-1	6-2	6-3	6-4	6-5
Alc15,3118.2,3.0314e-18,17.518,4.4966e-17,3-1	4-1	3-2	4-2	4-3	5-3	6-3	5-4	6-4
O2,3028.3,3.6124e-18,17.442,4.5929e-17,3-1	4-1	3-2	4-2	5-3	6-3	5-4	6-4
GHP7,2940,4.3133e-18,17.365,4.7985e-17,3-1	4-1	5-1	6-1	3-2	4-2	5-2	6-2	4-3	5-3	6-3	5-4	6-4	6-5
Alc13,2847.8,5.2207e-18,17.282,5.1627e-17,5-1	6-1	5-2	6-2	5-3	6-3	5-4	6-4	6-5
N3,1365.2,4.2741e-16,15.369,3.804e-15,3-1	4-1	3-2	4-2	4-3	5-3	6-3	5-4	6-4
O3,1144.1,1.2303e-15,14.91,9.9545e-15,3-1	4-1	5-1	6-1	3-2	4-2	5-2	6-2	4-3	6-3	5-4	6-4	6-5
Alc12,1122.4,1.3799e-15,14.86,1.0234e-14,5-1	6-1	5-2	6-2	5-3	6-3	5-4	6-4	6-5
Alc18,900.31,5.1608e-15,14.287,3.5332e-14,2-1	3-1	4-1	5-1	6-1
N2,854.76,7.0395e-15,14.152,4.4751e-14,2-1	3-1	5-1	6-1	3-2	4-2	4-3	5-3	6-3	5-4	6-4
Alc10,837.25,7.9672e-15,14.099,4.7272e-14,3-1	5-1	6-1	5-2	6-2	5-3	6-3	5-4	6-4	6-5
Alc3,749.89,1.5396e-14,13.813,8.5641e-14,2-1	3-1	4-1	5-1	6-1
E6,701.77,2.2883e-14,13.64,1.198e-13,5-1	5-2	5-3	5-4	6-5
Alc11,640.88,3.9357e-14,13.405,1.946e-13,5-1	6-1	5-2	6-2	5-3	6-3	5-4	6-4	6-5
A10,622.63,4.6765e-14,13.33,2.1906e-13,3-1	4-1	3-2	4-2	5-2	6-2	4-3	5-3	6-3	5-4	6-4
Alc21,413.9,5.3437e-13,12.272,2.3779e-12,2-1	4-1	5-1	6-1	3-2	4-2	5-2	6-2	4-3	5-3	6-3	5-4	6-4
T5,358.84,1.2503e-12,11.903,5.2988e-12,5-1	6-1	5-2	6-2	5-3	6-3	5-4	6-4	6-5
Alc9,310.32,2.9666e-12,11.528,1.1384e-11,3-1	5-1	6-1	3-2	4-2	5-2	6-2	4-3	5-3	6-3	5-4	6-4	6-5
Alc8,308.78,3.0556e-12,11.515,1.1384e-11,2-1	3-1	4-1	5-1	6-1	3-2	4-2	5-2	6-2	4-3	5-3	6-3	5-4	6-4	6-5
T1,308.54,3.0699e-12,11.513,1.1384e-11,2-1	3-1	4-1	5-1	6-1	5-2	5-3	5-4	6-5
GHP3,294,4.0897e-12,11.388,1.4559e-11,5-1	6-1	5-2	6-2	4-3	5-3	6-3	5-4	6-4	6-5
GHP6,291.16,4.3324e-12,11.363,1.483e-11,3-1	4-1	5-1	6-1	3-2	4-2	5-2	6-2	4-3	5-3	6-3	5-4	6-5
K5,288.05,4.6176e-12,11.336,1.5221e-11,5-1	6-1	5-2	6-2	5-3	6-3	5-4	6-4
T3,265,7.5776e-12,11.12,2.4086e-11,2-1	3-1	4-1	5-1	6-1	3-2	4-2	5-2	6-2	4-3	5-3	6-3
T6,232.94,1.6278e-11,10.788,4.9955e-11,2-1	3-1	4-1	5-1	6-1	3-2	4-2	5-2	6-2
A9,222.12,2.1577e-11,10.666,6.4011e-11,3-1	4-1	5-1	6-1	3-2	4-2	5-2	6-2	4-3	5-3	6-3
K8,199.28,4.1004e-11,10.387,1.1772e-10,2-1	3-1	4-1	5-1	6-1	4-2	5-2	6-2	4-3	5-3	6-3	5-4	6-4
Alc19,182.12,6.9807e-11,10.156,1.9415e-10,3-1	4-1	5-1	6-1	3-2	4-2	5-2	6-2
Alc14,136.34,3.8427e-10,9.4154,1.0364e-09,2-1	3-1	4-1	5-1	6-1	3-2	4-2	5-2	6-2	4-3	5-4	6-4
T2,131.16,4.8229e-10,9.3167,1.2625e-09,2-1	3-1	4-1	5-1	6-1	3-2	4-2	5-2	6-2
A1,122.59,7.1683e-10,9.1446,1.8228e-09,2-1	3-1	4-1	5-1	6-1	3-2	4-2	5-2	6-2	4-3	5-3	6-3
K3,118.16,8.8937e-10,9.0509,2.1987e-09,4-1	5-1	6-1	4-2	5-2	6-2	5-3	6-3	5-4	6-4
O4,113.08,1.1501e-09,8.9393,2.7665e-09,3-1	4-1	5-1	6-1	3-2	4-2	5-2	6-2
A4,112.24,1.2016e-09,8.9203,2.809e-09,3-1	4-1	5-1	6-1	3-2	4-2	5-2	6-2	5-3	6-3	5-4	6-4
E5,111.77,1.2309e-09,8.9098,2.809e-09,2-1	3-1	4-1	5-1	6-1	3-2	4-2	5-2	6-2	4-3	5-3	6-3
Alc17,105.17,1.7569e-09,8.7553,3.909e-09,2-1	3-1	4-1	5-1	6-1	3-2	4-2	5-2	6-2
Ald14,98.058,2.6431e-09,8.5779,5.7376e-09,3-1	4-1	5-1	6-1	3-2	6-2	4-3	5-3	6-3	6-4	6-5
Py2,83.444,6.7521e-09,8.1706,1.4308e-08,3-1	4-1	5-1	6-1	3-2	4-2	5-2	6-2	4-3	5-3	6-3
A7,82.782,7.071e-09,8.1505,1.4635e-08,3-1	4-1	5-1	6-1	3-2	4-2	5-2	6-2	5-3	5-4	6-5
T4,59.006,4.9665e-08,7.304,1.0046e-07,2-1	3-1	4-1	5-1	6-1	3-2	4-2	5-2	6-2
A2,58.239,5.352e-08,7.2715,1.0585e-07,3-1	4-1	5-1	6-1	3-2	4-2	5-2	6-2
K1,53.122,9.0384e-08,7.0439,1.7487e-07,5-1	5-2	5-3	5-4	6-5
Ald12,52.634,9.5256e-08,7.0211,1.8038e-07,5-1	6-1	5-2	6-2	5-3	6-3	5-4	6-4
Py3,51.327,1.0988e-07,6.9591,2.0373e-07,3-1	4-1	6-1	3-2	4-2	6-2	4-3	5-3	6-3	5-4	6-5
O1,50.716,1.176e-07,6.9296,2.1361e-07,5-1	6-1	5-2	6-2	5-3	6-3	5-4	6-4
Ald10,47.427,1.7188e-07,6.7648,3.0594e-07,5-1	6-1	5-2	6-2	5-3	6-3	5-4	6-4
Ald13,46.571,1.9051e-07,6.7201,3.3245e-07,2-1	3-1	5-1	3-2	6-2	4-3	5-3	6-3	5-4	6-5
N1,42.418,3.2223e-07,6.4918,5.515e-07,3-1	4-1	3-2	4-2	5-3	6-3	5-4	6-4
Ald16,37.258,6.6498e-07,6.1772,1.1167e-06,4-1	5-1	6-1	4-2	5-2	6-2	4-3	5-3	6-3	5-4	6-4
Py1,31.112,1.799e-06,5.745,2.965e-06,2-1	3-1	4-1	5-1	6-1	4-2	5-2	6-2	4-3	5-3	6-3
Ald8,29.162,2.5623e-06,5.5914,4.1463e-06,2-1	5-1	3-2	4-2	5-2	6-2	5-3	5-4
Ald15,22.256,1.0946e-05,4.9607,1.7397e-05,5-1	6-1	4-2	5-2	6-2	5-3	6-3	5-4	6-4
O5,20.007,1.9162e-05,4.7176,2.9919e-05,2-1	3-2	4-2	5-2	6-2
E1,15.85,6.3397e-05,4.1979,9.7281e-05,3-1	4-1	5-1	6-1	3-2	4-2	5-2	6-2
A8,14.535,9.7847e-05,4.0095,0.0001476,2-1	5-1	6-1	3-2	4-2	5-2	6-2
O6,14.253,0.00010782,3.9673,0.00015993,3-1	4-1	3-2	4-2	6-2	5-3	5-4
A3,13.842,0.00012458,3.9045,0.00018177,4-1	5-1	6-1	4-2	5-2	6-2	4-3	5-3	6-3
Alc1,13.27,0.00015325,3.8146,0.00021999,6-1	5-2	6-2	5-3	6-3	5-4	6-4
A5,12.951,0.00017259,3.763,0.00024382,3-1	4-1	5-1	6-1	3-2	4-2	5-2	6-2
Alc2,11.302,0.00033178,3.4792,0.00046138,2-1	3-2	4-2	5-2	6-2
Alc20,10.629,0.00044288,3.3537,0.0006064,5-1	6-1	5-2	6-2	5-4	6-4
Alc5,9.3432,0.00080071,3.0965,0.0010797,5-1	6-1	6-2	5-3	6-3	6-4
Ald9,8.7811,0.0010576,2.9757,0.0014048,5-3	5-4	6-5
K2,8.493,0.0012259,2.9116,0.0016045,5-1	5-2	6-2	5-3	5-4
K9,8.3705,0.0013068,2.8838,0.0016855,5-2	5-3	6-3	5-4
Ald7,6.8346,0.0030981,2.5089,0.003939,5-2	5-3	6-3	5-4
N4,6.5029,0.0037969,2.4206,0.0047595,5-1	6-1	5-2	6-2
Ald11,6.4739,0.0038665,2.4127,0.0047794,5-2	6-2	5-3	6-3
Ald3,6.2072,0.0045786,2.3393,0.0055821,5-1	6-1	5-4	6-4
Alc4,5.7477,0.0061959,2.2079,0.0074519,5-2	5-3	5-4	6-5
K4,5.3096,0.0083862,2.0764,0.0099516,5-2	5-4	6-5
Ald4,5.1345,0.0095042,2.0221,0.011001,5-2	6-2
Alc6,5.1325,0.0095179,2.0215,0.011001,3-1	4-1	5-1	6-1
Ald2,4.8171,0.012003,1.9207,0.013695,5-1	6-1
E4,4.1789,0.019724,1.705,0.02222,""
K6,3.8937,0.024947,1.603,0.027753,6-1
Ald5,3.712,0.029103,1.5361,0.031977,3-2
Ald6,3.691,0.029634,1.5282,0.032164,6-4
K7,3.2675,0.043098,1.3655,0.046214,""
